# Supplementary material for: microRNA-mediated regulation of microRNA machinery controls cell fate decisions
Source: eLife. 2021 Oct 1;10:e72289. doi: 10.7554/eLife.72289 (PMC8504967; doi:10.7554/eLife.72289)
Supplement: Figure 1—source data 1. — Excel files of numbers for Figure 1B and E; Figure 1—figure supplement 1A, D, Figure 1—figure supplement 2. [file elife-72289-fig1-data1.zip]

Archive with 42 entries (40 files):
- Figure1/
- Figure1/Fig1_Fig_Supplement1D.xlsx
- __MACOSX/Figure1/._Fig1_Fig_Supplement1D.xlsx
- Figure1/Fig1_Fig_Supplement1C_source_data_Ago1_locus.tif
- __MACOSX/Figure1/._Fig1_Fig_Supplement1C_source_data_Ago1_locus.tif
- Figure1/Fig1A_source_data_Oct4.tif
- __MACOSX/Figure1/._Fig1A_source_data_Oct4.tif
- Figure1/.DS_Store
- __MACOSX/Figure1/._.DS_Store
- Figure1/Fig1_Fig_Supplement1A_source_data.xlsx
- __MACOSX/Figure1/._Fig1_Fig_Supplement1A_source_data.xlsx
- Figure1/Fig1B_source_data_.xlsx
- __MACOSX/Figure1/._Fig1B_source_data_.xlsx
- Figure1/Fig1A_source_data_Flag_long.tif
- __MACOSX/Figure1/._Fig1A_source_data_Flag_long.tif
- Figure1/Fig1A_source_data_Nanog.tif
- __MACOSX/Figure1/._Fig1A_source_data_Nanog.tif
- Figure1/Fig1A_source_data_Flag.tif
- __MACOSX/Figure1/._Fig1A_source_data_Flag.tif
- Figure1/Fig1C_source_data_Ago2.tif
- __MACOSX/Figure1/._Fig1C_source_data_Ago2.tif
- Figure1/Fig1_Fig_supplement2_source_data_.xlsx
- __MACOSX/Figure1/._Fig1_Fig_supplement2_source_data_.xlsx
- Figure1/Figures with uncropped blots/
- Figure1/Fig1A_source_data_Ago1.tif
- __MACOSX/Figure1/._Fig1A_source_data_Ago1.tif
- Figure1/Fig1E_source_data.xlsx
- __MACOSX/Figure1/._Fig1E_source_data.xlsx
- Figure1/Fig1A_source_data_Gapdh.tif
- __MACOSX/Figure1/._Fig1A_source_data_Gapdh.tif
- Figure1/Fig1A_source_data_Ago2.tif
- __MACOSX/Figure1/._Fig1A_source_data_Ago2.tif
- Figure1/Fig1_Fig_Supplement1C_source_data_Ago2_locus.tif
- __MACOSX/Figure1/._Fig1_Fig_Supplement1C_source_data_Ago2_locus.tif
- Figure1/Fig1C_source_data_Gapdh.tif
- __MACOSX/Figure1/._Fig1C_source_data_Gapdh.tif
- Figure1/Figures with uncropped blots/Figure1C_uncropped.pdf
- __MACOSX/Figure1/Figures with uncropped blots/._Figure1C_uncropped.pdf
- Figure1/Figures with uncropped blots/Figure1_Figure_supplement1C_uncropped.pdf
- __MACOSX/Figure1/Figures with uncropped blots/._Figure1_Figure_supplement1C_uncropped.pdf
- Figure1/Figures with uncropped blots/Figure1A_uncropped.pdf
- __MACOSX/Figure1/Figures with uncropped blots/._Figure1A_uncropped.pdf
