# Supplementary material for: microRNA-mediated regulation of microRNA machinery controls cell fate decisions
Source: eLife. 2021 Oct 1;10:e72289. doi: 10.7554/eLife.72289 (PMC8504967; doi:10.7554/eLife.72289)
Supplement: Figure 1—source data 1. — Excel files of numbers for Figure 1B and E; Figure 1—figure supplement 1A, D, Figure 1—figure supplement 2. [file elife-72289-fig1-data1.zip › Figure1/Fig1_Fig_Supplement1D.xlsx]

## Sheet: Sheet1
2i+Lif	90.5263	90.7216	91.1765	92.3809
Lif	33.8583	28.5714	33.3333	33.0709
-Lif 2days, +Lif	8.88889	6.36364	9.09091	11.0169
