# Supplementary material for: microRNA-mediated regulation of microRNA machinery controls cell fate decisions
Source: eLife. 2021 Oct 1;10:e72289. doi: 10.7554/eLife.72289 (PMC8504967; doi:10.7554/eLife.72289)
Supplement: Figure 1—source data 1. — Excel files of numbers for Figure 1B and E; Figure 1—figure supplement 1A, D, Figure 1—figure supplement 2. [file elife-72289-fig1-data1.zip › Figure1/Fig1_Fig_Supplement1A_source_data.xlsx]

## Sheet: Sheet1
Ago1	Ago2	Ago3	Ago4
20.3	11.7	1	0.5
Ago1	Ago2	Ago3	Ago4
63.3	28.2	2.1	0.3
