# Supplementary material for: microRNA-mediated regulation of microRNA machinery controls cell fate decisions
Source: eLife. 2021 Oct 1;10:e72289. doi: 10.7554/eLife.72289 (PMC8504967; doi:10.7554/eLife.72289)
Supplement: Figure 2—source data 1. — Excel files of numbers for Figure 2A, C and D; Figure 2—figure supplement 1B. [file elife-72289-fig2-data1.zip]

Archive with 38 entries (36 files):
- Figure2/
- Figure2/Fig2C_source_data_.xlsx
- __MACOSX/Figure2/._Fig2C_source_data_.xlsx
- Figure2/Fig2B__source_data_Nanog.tif
- __MACOSX/Figure2/._Fig2B__source_data_Nanog.tif
- Figure2/Fig2B__source_data_Ago2.tif
- __MACOSX/Figure2/._Fig2B__source_data_Ago2.tif
- Figure2/Fig2E_source_data_Nanog.tif
- __MACOSX/Figure2/._Fig2E_source_data_Nanog.tif
- Figure2/Fig2_Fig_Supplement1C_source_data_Gapdh.tif
- __MACOSX/Figure2/._Fig2_Fig_Supplement1C_source_data_Gapdh.tif
- Figure2/Fig2D_source_data_.xlsx
- __MACOSX/Figure2/._Fig2D_source_data_.xlsx
- Figure2/Fig2_Fig_Supplement1C_source_data_Ago2.tif
- __MACOSX/Figure2/._Fig2_Fig_Supplement1C_source_data_Ago2.tif
- Figure2/Fig2_Fig_Supplement1B_source_data.xlsx
- __MACOSX/Figure2/._Fig2_Fig_Supplement1B_source_data.xlsx
- Figure2/Fig2A_source_data.xlsx
- __MACOSX/Figure2/._Fig2A_source_data.xlsx
- Figure2/Fig2B__source_data_Oct4.tif
- __MACOSX/Figure2/._Fig2B__source_data_Oct4.tif
- Figure2/Fig2_Fig_Supplement1A_source_data.tif
- __MACOSX/Figure2/._Fig2_Fig_Supplement1A_source_data.tif
- Figure2/Fig2E_source_data_Oct4.tif
- __MACOSX/Figure2/._Fig2E_source_data_Oct4.tif
- Figure2/Fig2E_source_data_Tubulin.tif
- __MACOSX/Figure2/._Fig2E_source_data_Tubulin.tif
- Figure2/uncropped_Figures/
- Figure2/Fig2B__source_data_Gapdh.tif
- __MACOSX/Figure2/._Fig2B__source_data_Gapdh.tif
- Figure2/uncropped_Figures/Figure2B.pdf
- __MACOSX/Figure2/uncropped_Figures/._Figure2B.pdf
- Figure2/uncropped_Figures/Figure2_Figure_supplement1C_uncropped.pdf
- __MACOSX/Figure2/uncropped_Figures/._Figure2_Figure_supplement1C_uncropped.pdf
- Figure2/uncropped_Figures/Figure2E_uncropped.pdf
- __MACOSX/Figure2/uncropped_Figures/._Figure2E_uncropped.pdf
- Figure2/uncropped_Figures/Figure2_figure_supplement1A.pdf
- __MACOSX/Figure2/uncropped_Figures/._Figure2_figure_supplement1A.pdf
