# Supplementary material for: microRNA-mediated regulation of microRNA machinery controls cell fate decisions
Source: eLife. 2021 Oct 1;10:e72289. doi: 10.7554/eLife.72289 (PMC8504967; doi:10.7554/eLife.72289)
Supplement: Figure 2—source data 1. — Excel files of numbers for Figure 2A, C and D; Figure 2—figure supplement 1B. [file elife-72289-fig2-data1.zip › Figure2/Fig2C_source_data_.xlsx]

## Sheet: Sheet1
WT	miR182_KO	miR183_KO	miR182/miR183_KO
33.3333	8.16327	15.5556	2.15054
31.0924	3.33333	18.3206	4.80769
30	9.67742	22.449	7.6087
