# Supplementary material for: microRNA-mediated regulation of microRNA machinery controls cell fate decisions
Source: eLife. 2021 Oct 1;10:e72289. doi: 10.7554/eLife.72289 (PMC8504967; doi:10.7554/eLife.72289)
Supplement: Figure 2—source data 1. — Excel files of numbers for Figure 2A, C and D; Figure 2—figure supplement 1B. [file elife-72289-fig2-data1.zip › Figure2/Fig2D_source_data_.xlsx]

## Sheet: Sheet1
WT	182_KO	183_KO	182_183_KO
28	0	3.125	0
29.5454	0	5.55556	0
28.7234	0	0	0
