# Supplementary material for: microRNA-mediated regulation of microRNA machinery controls cell fate decisions
Source: eLife. 2021 Oct 1;10:e72289. doi: 10.7554/eLife.72289 (PMC8504967; doi:10.7554/eLife.72289)
Supplement: Figure 3—source data 1. — Excel files of numbers for Figure 3D and E; Figure 3—figure supplement 1A, C. [file elife-72289-fig3-data1.zip]

Archive with 40 entries (38 files):
- Figure3/
- Figure3/Fig3_Fig_Supplement1A_source_data.xlsx
- __MACOSX/Figure3/._Fig3_Fig_Supplement1A_source_data.xlsx
- Figure3/.DS_Store
- __MACOSX/Figure3/._.DS_Store
- Figure3/Fig3_Fig_Supplement1B_source_data_Ago2.tif
- __MACOSX/Figure3/._Fig3_Fig_Supplement1B_source_data_Ago2.tif
- Figure3/Fig3_Fig_Supplement1B_source_data_Gapdh.tif
- __MACOSX/Figure3/._Fig3_Fig_Supplement1B_source_data_Gapdh.tif
- Figure3/Fig3C_source_data_Nanog.tif
- __MACOSX/Figure3/._Fig3C_source_data_Nanog.tif
- Figure3/Fig3C_source_data_Ago2.tif
- __MACOSX/Figure3/._Fig3C_source_data_Ago2.tif
- Figure3/Fig3E_source_data.xlsx
- __MACOSX/Figure3/._Fig3E_source_data.xlsx
- Figure3/Fig3B_source_data.tif
- __MACOSX/Figure3/._Fig3B_source_data.tif
- Figure3/Fig3F_source_data_Nanog.tif
- __MACOSX/Figure3/._Fig3F_source_data_Nanog.tif
- Figure3/Fig3C_source_data_Oct4.tif
- __MACOSX/Figure3/._Fig3C_source_data_Oct4.tif
- Figure3/Fig3F_source_data_Oct4.tif
- __MACOSX/Figure3/._Fig3F_source_data_Oct4.tif
- Figure3/Fig3C_source_data_Gapdh.tif
- __MACOSX/Figure3/._Fig3C_source_data_Gapdh.tif
- Figure3/Fig3D_source_data.xlsx
- __MACOSX/Figure3/._Fig3D_source_data.xlsx
- Figure3/Fig3F_source_data_Tubulin.tif
- __MACOSX/Figure3/._Fig3F_source_data_Tubulin.tif
- Figure3/Uncropped_figures/
- Figure3/Fig3_Fig_Supplement1C_source_data_.xlsx
- __MACOSX/Figure3/._Fig3_Fig_Supplement1C_source_data_.xlsx
- Figure3/Uncropped_figures/Figure3B.pdf
- __MACOSX/Figure3/Uncropped_figures/._Figure3B.pdf
- Figure3/Uncropped_figures/Figure3C_uncropped.pdf
- __MACOSX/Figure3/Uncropped_figures/._Figure3C_uncropped.pdf
- Figure3/Uncropped_figures/Figure3F_uncropped.pdf
- __MACOSX/Figure3/Uncropped_figures/._Figure3F_uncropped.pdf
- Figure3/Uncropped_figures/Figure3_Figure_supplement1B_uncropped.pdf
- __MACOSX/Figure3/Uncropped_figures/._Figure3_Figure_supplement1B_uncropped.pdf
