# Supplementary material for: microRNA-mediated regulation of microRNA machinery controls cell fate decisions
Source: eLife. 2021 Oct 1;10:e72289. doi: 10.7554/eLife.72289 (PMC8504967; doi:10.7554/eLife.72289)
Supplement: Figure 3—source data 1. — Excel files of numbers for Figure 3D and E; Figure 3—figure supplement 1A, C. [file elife-72289-fig3-data1.zip › Figure3/Fig3E_source_data.xlsx]

## Sheet: Sheet1
E14	3UTR_mutant
28	14.2857
29.1262	14.0845
26.4151	11.8421
