# Supplementary material for: microRNA-mediated regulation of microRNA machinery controls cell fate decisions
Source: eLife. 2021 Oct 1;10:e72289. doi: 10.7554/eLife.72289 (PMC8504967; doi:10.7554/eLife.72289)
Supplement: Figure 4—source data 1. [file elife-72289-fig4-data1.zip]

Archive with 5 entries (4 files):
- Figure4/
- Figure4/Fig4B_source_data.xlsx
- __MACOSX/Figure4/._Fig4B_source_data.xlsx
- Figure4/Fig4A_source_data.xlsx
- __MACOSX/Figure4/._Fig4A_source_data.xlsx
